# Supplementary material for: Effects of Production Systems and Seasons on Retail-Goat-Milk Fatty-Acid Composition and Nutritional Indices in Greece
Source: Animals (Basel). 2022 Aug 26;12(17):2204. doi: 10.3390/ani12172204 (PMC9454797; doi:10.3390/ani12172204)
Supplement: Supplementary file 1 [file animals-12-02204-s001.zip]

Archive with 1 entries (1 files):
- animals-1859350-supplementary.pdf
